# Supplementary material for: Genome Sequencing and Analysis of Yersina pestis KIM D27, an Avirulent Strain Exempt from Select Agent Regulation
Source: PLoS One. 2011 Apr 29;6(4):e19054. doi: 10.1371/journal.pone.0019054 (PMC3084740; doi:10.1371/journal.pone.0019054)
Supplement: Table S1 — List of primers used to validate SNPs and INDELs in Yersinia pestis KIM10 and KIM D27. (XLS) [file pone.0019054.s001.xls]

## Sheet: KIM10 PCR CONF
Reference	Start	SNP/INDEL	GenBank KIM10 ref	D27	primer forward	primer reverse
GenBank KIM10	Pos		Nuc	Nuc
gi|22002119|gb|AE009952.1	121683	SNP	A	G	GTATTGAGCGGTGTTCATTGTAACG	GCGAGGGAAACATAGAGATGGTAAC
gi|22002119|gb|AE009952.1	142073	SNP	C	G	GTGTGAAGGATCTTGTACTCTGAACG	CATTGCTGTTCACTTCAATGCTTAAT
gi|22002119|gb|AE009952.1	276834	INDEL	-	G	GAGGAGAGCATCTCACTCAGGG	TGTTGTTGTTTACGTAATTCTTTTAGCC
gi|22002119|gb|AE009952.1	327388	INDEL	G	-	CTAATTTTAAGCAGTTACAGCGTTTTGC	TTCTTTAGATTTTGAATTGGTCTTTGACC
gi|22002119|gb|AE009952.1	655265	INDEL	-	C	GATACGCGTTTAGGTGTGATCG	GTAAATAAACCGGTGTCCCATGA
gi|22002119|gb|AE009952.1	887688	INDEL	-	G	GGTACGTTTGCAGGAGGTTTTT	GTAGGACATACCCGGCTCAAGATT
gi|22002119|gb|AE009952.1	897819	INDEL	A	-	GTTGGCATTAGGGACCATTTTG	TAGTCACGATAAAACGAGAACCTTCC
gi|22002119|gb|AE009952.1	988057	SNP	G	T	TTTTAACCACACCTTCTTTGACACAC	CAGTATTGGGCCTCTCGTCGTA
gi|22002119|gb|AE009952.1	1086724	SNP	T	C	TTTTTATCCAGATGAAATGAAGGACG	CTACCAATGGGAGTTCCAGCAC
gi|22002119|gb|AE009952.1	1176674	INDEL	G	-	TATTCAGTGTTGGTGTGACTGTTGTC	ATATTTACTGGGTTATGCCTCGGACT
gi|22002119|gb|AE009952.1	1184200	SNP	A	G	AACTGCACCATGGTTAGGAACAC	TCTTGGTGTTCTTGGTAATGTACCTG
gi|22002119|gb|AE009952.1	1375636	INDEL	-	C	CATCATAAAGGTTCAGCATTGCAT	CAGACAAGGCATCTCATATCAAATCA
gi|22002119|gb|AE009952.1	1415467	INDEL	A	-	CAGCATTTGGACAAAATTACTGAATG	ATTGAAGGTGAGCCCTTCTCTG
gi|22002119|gb|AE009952.1	1415469	INDEL	-	G	CAGCATTTGGACAAAATTACTGAATG	ATTGAAGGTGAGCCCTTCTCTG
gi|22002119|gb|AE009952.1	1505634	SNP	C	T	TTATATTGCGCCAATAGAGTTAACGA	GCTTACAATCTTCGTCCAATACCTCA
gi|22002119|gb|AE009952.1	1544038	INDEL	-	A	ACATCAGGTTCTGGCCCACTAT	GAATTAATTTTCTCTGCCAATGTGAC
gi|22002119|gb|AE009952.1	1616527	INDEL	-	G	ACCAAACTCGACAGCCAAGAGT	CAGCACTTATAACTATGCCGCTCC
gi|22002119|gb|AE009952.1	1758361	SNP	G	T	CCATAATGTCAGGAAGTTTAAACCAG	TTAGAAACCTGAGAATCAGACAACCC
gi|22002119|gb|AE009952.1	1830493	INDEL	C	-	GCCTGATGGGTATATTATCATTCAAGA	AGGAAGGCAGCAAGGGAGATAAT
gi|22002119|gb|AE009952.1	2006614	INDEL	-	C	TTATTGAAGGGTTATTGTCGCAAACT	GATCAATTATCACTCACATGTACACCTTTA
gi|22002119|gb|AE009952.1	2006622	INDEL	A	-	TTATTGAAGGGTTATTGTCGCAAACT	GATCAATTATCACTCACATGTACACCTTTA
gi|22002119|gb|AE009952.1	2006743	INDEL	-	T	TTATTGAAGGGTTATTGTCGCAAACT	GATCAATTATCACTCACATGTACACCTTTA
gi|22002119|gb|AE009952.1	2006767	INDEL	-	T	TTATTGAAGGGTTATTGTCGCAAACT	GATCAATTATCACTCACATGTACACCTTTA
gi|22002119|gb|AE009952.1	2006775	INDEL	-	T	TTATTGAAGGGTTATTGTCGCAAACT	GATCAATTATCACTCACATGTACACCTTTA
gi|22002119|gb|AE009952.1	2006778	INDEL	-	T	TTATTGAAGGGTTATTGTCGCAAACT	GATCAATTATCACTCACATGTACACCTTTA
gi|22002119|gb|AE009952.1	2006781	INDEL	-	T	TTATTGAAGGGTTATTGTCGCAAACT	GATCAATTATCACTCACATGTACACCTTTA
gi|22002119|gb|AE009952.1	2006785	INDEL	-	T	TTATTGAAGGGTTATTGTCGCAAACT	GATCAATTATCACTCACATGTACACCTTTA
gi|22002119|gb|AE009952.1	2006791	INDEL	-	T	TTATTGAAGGGTTATTGTCGCAAACT	GATCAATTATCACTCACATGTACACCTTTA
gi|22002119|gb|AE009952.1	2006801	INDEL	-	T	TTATTGAAGGGTTATTGTCGCAAACT	GATCAATTATCACTCACATGTACACCTTTA
gi|22002119|gb|AE009952.1	2006807	SNP	C	A	TTATTGAAGGGTTATTGTCGCAAACT	GATCAATTATCACTCACATGTACACCTTTA
gi|22002119|gb|AE009952.1	2018833	INDEL	A	-	TCAGCTACCTTGATACCAACAGTTCT	TATCCCCATCGTCCATATAAGAGTTT
gi|22002119|gb|AE009952.1	2021584	SNP	C	T	CGGGGTAAACTTCTCCTACGGTAA	GCACTGATACCCCGATATAACAAAAC
gi|22002119|gb|AE009952.1	2078371	SNP	C	T	TCTGAGCAGGTTGATTACGTTTGTAG	TCAAATAAAATAACCCGCCAACTAGA
gi|22002119|gb|AE009952.1	2253705	INDEL	G	-	TGAAGGATATATCGACTAACACGCTAA	CCTGTTGATGTATGCAAATCTGGTAT
gi|22002119|gb|AE009952.1	2377088	INDEL	A	-	TGGAGTTTATTGCCCGTTTCAC	TAATCTGGTTGATATTGTTCAATTTTCTCA
gi|22002119|gb|AE009952.1	2377158	INDEL	T	-	TGGAGTTTATTGCCCGTTTCAC	TAATCTGGTTGATATTGTTCAATTTTCTCA
gi|22002119|gb|AE009952.1	2470103	SNP	A	C	GATCAAACCAATCCAACCTTTGTAGT	TAGCCGTAACAAATAGACCTTAGCGT
gi|22002119|gb|AE009952.1	2563999	INDEL	-	A	AATAACTCCAAACCACAGCTGCC	TCATATTCGTCTAATACAATCCACCG
gi|22002119|gb|AE009952.1	2564024	INDEL	-	G	AATAACTCCAAACCACAGCTGCC	TCATATTCGTCTAATACAATCCACCG
gi|22002119|gb|AE009952.1	2786829	SNP	G	A	CATCAGCTAATGATGCAAAATCTACA	CTCTTCGTCAGAAAGCTCTACCAAAT
gi|22002119|gb|AE009952.1	2786831	SNP	G	A	CATCAGCTAATGATGCAAAATCTACA	CTCTTCGTCAGAAAGCTCTACCAAAT
gi|22002119|gb|AE009952.1	2786834	SNP	G	A	CATCAGCTAATGATGCAAAATCTACA	CTCTTCGTCAGAAAGCTCTACCAAAT
gi|22002119|gb|AE009952.1	2959407	INDEL	G	-	TATTACCTGCCATGTGGTTGTCTTC	GTAACACTGGATATGCCGATGGA
gi|22002119|gb|AE009952.1	2978605	SNP	A	G	CTATGCAGTTATATTCGTTCTCAGTTAC	GCTGTCACTGGAAAATCGTCTGG
gi|22002119|gb|AE009952.1	2981487	SNP	C	T	CTATGCAGTTATATTCGTTCTCAGTTAC	GCTGTCACTGGAAAATCGTCTGG
gi|22002119|gb|AE009952.1	2981565	SNP	C	G	CTATGCAGTTATATTCGTTCTCAGTTAC	GCTGTCACTGGAAAATCGTCTGG
gi|22002119|gb|AE009952.1	3231270	INDEL	-	G	GAAACGCTTTATTGCAAACTAGTGC	GAGTGCGTAGGCGTTAAACTGTC
gi|22002119|gb|AE009952.1	3346611	INDEL	G	TTTATCTATCTATGTTG	CGTCTTGGAGATCACGTTAAACAC	GAGTAAATCATAAAGCTGGATTAAGCG
gi|22002119|gb|AE009952.1	3533369	SNP	A	G	GTCAACAGTCGCTTAAATGGGAA	ATAATATGCCGACCTGATAATTGCC
gi|22002119|gb|AE009952.1	3546848	INDEL	-	A	GCCCATTTGTGTTCTTCATTCTGT	TATCGGTTAAAAACAGTACACCTTCG
gi|22002119|gb|AE009952.1	3782193	INDEL	-	C	GTCTGAATCAGCATCACTCACCAT	CACAGCGTGTTCAAGTTGTTGATAG
gi|22002119|gb|AE009952.1	3782201	INDEL	-	G	GTCTGAATCAGCATCACTCACCAT	CACAGCGTGTTCAAGTTGTTGATAG
gi|22002119|gb|AE009952.1	3782212	INDEL	A	-	GTCTGAATCAGCATCACTCACCAT	CACAGCGTGTTCAAGTTGTTGATAG
gi|22002119|gb|AE009952.1	3824911	INDEL	C	-	ATATCTCACTCATTCGGTCCGTCTT	TGACCAATAATCTCTTTGAGATACCG
gi|22002119|gb|AE009952.1	4154719	INDEL	G	-	CAGATGGGAGAAGACATACTCACG	CAAAAATTAGAGGCCTTACACCGTT
gi|22002119|gb|AE009952.1	4363489	INDEL	G	-	CATAATCACCCACGAACGTCATA	CCGATGAAAATCATCACTTAGCTG
gi|22002119|gb|AE009952.1	4470283	INDEL	T	-	CATCCCTGAAGGTAACCCTTTTAAT	AATGTGATTGACCAAATGAGGGATAA
gi|3822037|gb|AF074612.1	65595	SNP	A	G	GCTTCGTCTAAACAATCGGGTC	TATCCACTCGCCAGAATACAGCTT
